# Supplementary material for: Genome-wide analysis of UGT gene family identified key gene for the biosynthesis of bioactive flavonol glycosides in Epimedium pubescens Maxim
Source: Synth Syst Biotechnol. 2022 Jul 31;7(4):1095–107. doi: 10.1016/j.synbio.2022.07.003 (PMC9372747; doi:10.1016/j.synbio.2022.07.003)
Supplement: Multimedia component 2 [file mmc2.xlsx]

## Sheet: S1
Supplementary Table 1. Primers used in this study.
Gene ID	Simplified ID	Primers	Sequences (5'-3')
Ebr06G044670	EpGT56 (first round)	EpGT56-F1	AGGATAGTAGAGCAATTATAGAAG
		EpGT56-R1	AATACCATGATAACTATCCTTATC
	EpGT56 (second round)	EpGT56-F2	ATGGCTGCAACTTCGTTTCATAT
		EpGT56-R2	TCACTGAAGCAGTTGATGCAG
	EpGT56	EpGT56-EcoRI	CGAGGGAAGGATTTCAGAATTCATGGCTGCAACTTCGTTTCATAT
		EpGT56-XbaI	CTTGCCTGCAGGTCGACTCTAGATCACTGAAGCAGTTGATGCAG
Ebr05G046290	EpGT21 (first round)	EpGT21-F1	GTCTGTAGAACAATCCGATTAAC
		EpGT21-R1	CAACAACATGATAATTATCCTTATC
	EpGT21 (second round)	EpGT21-F2	ATGGCGACTGCTCCGTTGCA
		EpGT21-R2	TCACTGAAGCAGTTTATGCAG
	EpGT21	EpGT21-EcoRI	CGAGGGAAGGATTTCAGAATTCATGGCGACTGCTCCGTTGCA
		EpGT21-XbaI	CTTGCCTGCAGGTCGACTCTAGATCACTGAAGCAGTTTATGCAG
Ebr06G043710	EpGT42 (first round)	EpGT42-F1	ATGTTCTATATAACACATAGCCTA
		EpGT42-R1	TCTTCAATGATGCGGTTATTAAAG
	EpGT42 (second round)	EpGT42-F2	ATGGTTCATAGAAAGACACTTCA
		EpGT42-R2	CTAGCCCTCTGCCAACTCG
	EpGT42	EpGT42-EcoRI	CGAGGGAAGGATTTCAGAATTCATGGTTCATAGAAAGACACTTCA
		EpGT42-XbaI	CTTGCCTGCAGGTCGACTCTAGACTAGCCCTCTGCCAACTCG
Ebr06G044110	EpGT50 (first round)	EpGT50-F1	CACTGAGACATCTCGACTGCA
		EpGT50-R1	TTGATAAGGATATATCTTGGACC
	EpGT50 (second round)	EpGT50-F2	ATGGCAACACATATAGTCATGTT
		EpGT50-R2	TCACTGAAGCAGATCATGAAG
	EpGT50	EpGT50-EcoRI	CGAGGGAAGGATTTCAGAATTCATGGCAACACATATAGTCATGTT
		EpGT50-XbaI	CTTGCCTGCAGGTCGACTCTAGATCACTGAAGCAGATCATGAAG
Ebr06G043290	EpGT36 (first round)	EpGT36-F1	TGTCAGTGATTGTTCTTAGTGAAT
		EpGT36-R1	AACGGTAATGGATCTTACAGG
	EpGT36 (second round)	EpGT36-F2	ATGGTGACTTCGACAAAGTTCC
		EpGT36-R2	TTAAACCACATTTAGTTTCTGATC
	EpGT36	EpGT36-EcoRI	CGAGGGAAGGATTTCAGAATTCATGGTGACTTCGACAAAGTTCC
		EpGT36-XbaI	CTTGCCTGCAGGTCGACTCTAGATTAAACCACATTTAGTTTCTGATC
Ebr06G044050	EpGT44 (first round)	EpGT44-F1	TGTTCATCATAAGTACTCTCTTCA
		EpGT44-R1	CAAGCATATGGTCGCCATTATC
	EpGT44 (second round)	EpGT44-F2	ATGGCAACACCATCTTTACATG
		EpGT44-R2	TCACTGAAGCAGATCATACAG
	EpGT44	EpGT44-EcoRI	CGAGGGAAGGATTTCAGAATTCATGGCAACACCATCTTTACATG
		EpGT44-XbaI	CTTGCCTGCAGGTCGACTCTAGATCACTGAAGCAGATCATACAG
	EpGT60 (first round)	EpGT60-F1	TGTAGTTTCGGACCAATCAATTTA
		EpGT60-R1	TTGAAATAAACATACTCAGTTACTG
	EpGT60 (second round)	EpGT60-F2	ATGACTACTCAAGGTTAATCTAC
		EpGT60-R2	ATCCCACAAACTTTGAAATCAAC
	EpGT60	EpGT60-EcoRI	CGAGGGAAGGATTTCAGAATTCATGAGTTCTATTTCAGTCGTTAA
		EpGT60-XbaI	CTTGCCTGCAGGTCGACTCTAGATCAAACACCTTTAGCAAGTTTTTC

## Sheet: S2
Supplementary Table 2. List of the UGT genes identified in Epimedium
No.	Gene ID	Group	Amino acid length	PI	MW (kDa)	Subcellular location
1	Ebr04G038150	A	408	5.25	45.4422	InnerMembrane
2	Ebr06G040830	A	490	5.33	53.3742	Periplasmic
3	Ebr02G074820	A	436	5.7	49.8228	Cytoplasmic
4	Ebr02G055850	A	460	5.36	52.2902	Cytoplasmic
5	Ebr04G038040	A	435	5.27	48.2978	Cytoplasmic
6	Ebr06G041140	A	475	5.59	53.1861	Cytoplasmic
7	Ebr01G027820	A	431	5.49	48.7017	Cytoplasmic
8	Ebr02G074860	A	473	5.37	52.7348	Cytoplasmic
9	Ebr04G038660	A	483	5.43	54.9985	Cytoplasmic
10	Ebr06G045440	A	456	6.39	51.1965	Cytoplasmic
11	Ebr04G038300	A	424	5.99	48.4639	Cytoplasmic
12	Ebr06G041080	A	436	6.21	49.0368	Cytoplasmic
13	Ebr02G074870	A	465	5.49	51.9801	Cytoplasmic
14	Ebr04G038020	A	471	5.26	53.5123	Cytoplasmic
15	Ebr04G038290	A	465	5.52	51.8688	InnerMembrane
16	Ebr02G074940	A	467	5.28	51.9979	Cytoplasmic
17	Ebr04G038050	A	304	5.17	33.9761	Cytoplasmic
18	Ebr02G003960	A	469	5.81	52.5487	InnerMembrane
19	Ebr06G044990	A	436	5.61	49.0275	Cytoplasmic
20	Ebr04G038340	A	460	5.46	51.991	Cytoplasmic
21	Ebr02G073200	A	439	6.2	50.3955	Cytoplasmic
22	Ebr02G074830	A	436	5.7	49.7677	Cytoplasmic
23	Ebr06G024710	A	422	5.73	47.7803	Cytoplasmic
24	Ebr01G064120	A	456	6.14	52.3503	Cytoplasmic
25	Ebr03G012010	A	442	6.22	49.7635	Cytoplasmic
26	Ebr01G013210	A	481	5.93	54.2565	Cytoplasmic
27	Ebr04G038200	A	475	5.85	53.7271	InnerMembrane
28	Ebr06G044090	A	460	5.57	52.1872	Cytoplasmic
29	Ebr02G073900	A	471	5.32	53.7188	Cytoplasmic
30	Ebr06G043300	A	397	6.79	44.8901	Cytoplasmic
31	Ebr04G038360	A	427	5.53	48.1526	Cytoplasmic
32	Ebr04G039280	A	349	6.27	38.7514	Cytoplasmic
33	Ebr04G038260	A	475	5.85	53.6571	InnerMembrane
34	Ebr06G024740	A	366	5.29	41.552	Cytoplasmic
35	Ebr06G024730	A	422	5.73	47.8264	Cytoplasmic
36	Ebr06G044670	A	456	6.29	51.2526	Cytoplasmic
37	Ebr0G012530	A	454	5.54	51.7536	Cytoplasmic
38	Ebr06G044660	A	456	6.29	51.2917	Cytoplasmic
39	Ebr06G043280	A	454	6.7	51.3824	Cytoplasmic
40	Ebr06G041400	A	431	5.89	48.8528	Cytoplasmic
41	Ebr04G057180	A	459	6.36	52.4721	Cytoplasmic
42	Ebr04G038130	A	418	6.34	47.8212	Cytoplasmic
43	Ebr06G044060	A	458	5.57	52.016	Cytoplasmic
44	Ebr02G071830	A	386	6.32	43.828	Cytoplasmic
45	Ebr02G074950	A	473	5.37	52.7368	Cytoplasmic
46	Ebr01G056110	A	351	5.22	39.8742	Cytoplasmic
47	Ebr02G074920	A	473	5.37	52.7239	Cytoplasmic
48	Ebr03G012370	A	460	5.41	51.6073	Cytoplasmic
49	Ebr01G027810	A	433	5.49	48.9369	Cytoplasmic
50	Ebr02G003790	A	469	5.81	52.5487	InnerMembrane
51	Ebr06G043640	A	388	6.47	44.3736	Cytoplasmic
52	Ebr06G043190	A	399	5.93	44.8587	Cytoplasmic
53	Ebr02G073910	A	471	5.37	53.6367	Cytoplasmic
54	Ebr03G051160	A	436	5.43	49.5276	Cytoplasmic
55	Ebr02G074890	A	465	5.29	51.9159	Cytoplasmic
56	Ebr03G051280	A	469	5.57	52.5886	Cytoplasmic
57	Ebr06G024700	A	358	5.15	40.4266	Cytoplasmic
58	Ebr04G038010	A	469	5.4	52.3363	Cytoplasmic
59	Ebr0G012550	A	378	7.18	42.7396	Cytoplasmic
60	Ebr06G044210	A	458	5.58	51.7637	Cytoplasmic
61	Ebr06G044940	A	450	5.55	50.5183	Cytoplasmic
62	Ebr0G009240	A	427	6.55	48.7462	Cytoplasmic
63	Ebr04G038080	A	381	5.46	43.401	OuterMembrane
64	Ebr06G044050	A	458	5.54	51.9719	Cytoplasmic
65	Ebr04G038070	A	459	5.41	51.3381	Cytoplasmic
66	Ebr02G074930	A	473	5.42	52.7469	Cytoplasmic
67	Ebr05G046290	A	456	6.26	51.3927	Cytoplasmic
68	Ebr01G065460	A	406	5.54	45.4695	Cytoplasmic
69	Ebr04G038350	A	403	5.58	45.8138	Cytoplasmic
70	Ebr01G056120	A	397	5.65	44.9215	InnerMembrane
71	Ebr06G044250	A	458	5.58	51.8239	Cytoplasmic
72	Ebr06G024720	A	443	5.9	50.0711	Cytoplasmic
73	Ebr02G074880	A	465	5.35	51.954	Cytoplasmic
74	Ebr06G024810	A	353	5.22	40.1974	Cytoplasmic
75	Ebr06G043700	A	366	5.09	41.3957	Cytoplasmic
76	Ebr06G044080	A	460	5.57	52.1872	Cytoplasmic
77	Ebr06G044150	A	448	5.44	50.415	Cytoplasmic
78	Ebr06G043690	A	459	5.96	51.8156	Cytoplasmic
79	Ebr02G074140	A	473	5.31	52.7649	Cytoplasmic
80	Ebr06G043290	A	467	6.17	52.8589	Cytoplasmic
81	Ebr06G044200	A	324	6	36.5904	Cytoplasmic
82	Ebr04G038250	A	475	5.19	53.4598	Cytoplasmic
83	Ebr04G038110	A	470	5.37	53.2415	Cytoplasmic
84	Ebr04G038210	A	475	5.09	53.5749	Cytoplasmic
85	Ebr04G038330	A	504	5.81	57.1553	Cytoplasmic
86	Ebr06G043650	A	458	5.55	51.5745	Cytoplasmic
87	Ebr02G036060	A	441	5.8	48.9715	Cytoplasmic
88	Ebr06G044110	A	459	5.51	51.5817	Cytoplasmic
89	Ebr05G060990	A	351	5.49	40.0734	Cytoplasmic
90	Ebr04G038090	A	476	5.45	53.1103	Cytoplasmic
91	Ebr02G055860	A	386	6.48	43.8723	Cytoplasmic
92	Ebr06G043720	A	461	5.73	51.2241	Cytoplasmic
93	Ebr06G044070	A	460	5.57	52.1872	Cytoplasmic
94	Ebr06G044100	A	389	5.63	44.3553	Cytoplasmic
95	Ebr01G025790	A	351	5.55	40.0174	Cytoplasmic
96	Ebr04G038140	A	470	5.14	53.1302	Cytoplasmic
97	Ebr02G074850	A	436	5.78	49.8468	Cytoplasmic
98	Ebr04G038370	A	470	5.14	53.0842	Cytoplasmic
99	Ebr02G074610	A	363	5.24	40.5068	Cytoplasmic
100	Ebr04G038390	A	476	5.59	52.9842	Cytoplasmic
101	Ebr06G043710	A	443	6.29	49.5621	Cytoplasmic
102	Ebr02G074520	A	466	6.1	52.4005	InnerMembrane
103	Ebr06G041190	A	436	6.21	49.1008	Cytoplasmic
104	Ebr04G038120	A	462	5.45	51.7415	Cytoplasmic
105	Ebr03G016510	A	475	5.92	53.1371	Cytoplasmic
106	Ebr03G041870	B	454	6.21	49.6264	InnerMembrane
107	Ebr03G042870	B	457	6	50.6433	InnerMembrane
108	Ebr02G048490	B	471	5.2	50.6981	Cytoplasmic
109	Ebr03G042860	B	455	6.57	51.0281	InnerMembrane
110	Ebr01G066890	B	474	5.82	51.4012	InnerMembrane
111	Ebr02G038420	B	462	7.74	50.7176	OuterMembrane
112	Ebr05G039370	B	462	5.86	51.2865	OuterMembrane
113	Ebr03G042170	B	454	6.22	49.6424	Periplasmic
114	Ebr03G042850	B	479	6.46	53.4055	InnerMembrane
115	Ebr02G047150	C	448	6.09	50.7339	Cytoplasmic
116	Ebr02G047540	C	457	5.62	51.7789	mitochondrial
117	Ebr02G047570	C	453	5.34	51.3512	Cytoplasmic
118	Ebr02G047440	C	461	5.6	51.5345	Cytoplasmic
119	Ebr02G047600	C	454	5.73	50.7697	InnerMembrane
120	Ebr02G048710	C	459	6.22	51.7541	InnerMembrane
121	Ebr02G048630	C	461	6.05	51.9751	Cytoplasmic
122	Ebr02G047170	C	453	5.22	51.2661	Cytoplasmic
123	Ebr02G047520	C	503	6.62	57.4851	Cytoplasmic
124	Ebr02G047140	C	450	5.56	51.1103	Cytoplasmic
125	Ebr02G047530	C	448	6.34	50.8441	Cytoplasmic
126	Ebr02G047160	C	457	5.67	51.7159	Cytoplasmic
127	Ebr02G047510	C	461	5.51	51.3537	Cytoplasmic
128	Ebr02G047110	C	421	6.08	47.7652	Cytoplasmic
129	Ebr02G039880	C	459	6	51.6679	Cytoplasmic
130	Ebr02G045500	C	459	7.18	51.6851	InnerMembrane
131	Ebr02G039890	C	459	6.21	51.6069	InnerMembrane
132	Ebr02G047270	C	463	5.79	51.945	Cytoplasmic
133	Ebr03G010170	C	475	6.06	52.955	Cytoplasmic
134	Ebr02G047200	C	454	5.85	50.8387	Cytoplasmic
135	Ebr02G047130	C	461	5.51	51.3688	Cytoplasmic
136	Ebr02G045490	C	459	6.69	51.8272	InnerMembrane
137	Ebr02G048660	C	459	6.05	51.717	InnerMembrane
138	Ebr04G027290	D	485	5.78	54.6837	Cytoplasmic
139	Ebr04G027340	D	506	5.41	56.6672	Cytoplasmic
140	Ebr01G057210	D	501	6.19	56.1052	Cytoplasmic
141	Ebr01G057200	D	520	5.93	59.0181	Cytoplasmic
142	Ebr04G027260	D	477	5.34	53.3973	Cytoplasmic
143	Ebr0G016470	D	475	5.41	53.1501	Cytoplasmic
144	Ebr03G047950	D	480	5.61	53.8959	Cytoplasmic
145	Ebr05G050290	D	490	5.67	55.6228	Cytoplasmic
146	Ebr01G057230	D	489	5.3	54.8805	Cytoplasmic
147	Ebr04G027380	D	478	5.54	53.6005	Cytoplasmic
148	Ebr04G027280	D	478	5.47	53.4613	Cytoplasmic
149	Ebr03G048130	D	480	5.89	53.7986	Cytoplasmic
150	Ebr0G006960	D	480	5.77	53.7526	Cytoplasmic
151	Ebr03G051180	D	480	5.51	53.5663	Cytoplasmic
152	Ebr04G027360	D	478	5.54	53.6005	Cytoplasmic
153	Ebr01G057190	D	484	5.83	54.494	Cytoplasmic
154	Ebr04G027400	D	459	5.6	51.4921	Cytoplasmic
155	Ebr02G074530	D	473	6.17	53.0607	OuterMembrane
156	Ebr04G027460	D	479	5.64	54.2832	Cytoplasmic
157	Ebr01G057180	D	494	5.79	55.4099	Cytoplasmic
158	Ebr04G016920	D	479	5.79	53.8237	Cytoplasmic
159	Ebr02G074800	D	477	5.3	53.2808	Cytoplasmic
160	Ebr03G047800	D	480	5.76	53.6986	Cytoplasmic
161	Ebr04G027450	D	385	5.5	43.1373	Cytoplasmic
162	Ebr03G046930	E	462	5.06	49.9809	OuterMembrane
163	Ebr05G021660	E	470	6.03	51.8258	Cytoplasmic
164	Ebr05G043120	E	440	5.2	48.7844	Cytoplasmic
165	Ebr02G031290	E	471	5.18	52.4995	Cytoplasmic
166	Ebr05G021640	E	470	6.09	51.6736	OuterMembrane
167	Ebr05G021610	E	457	5.73	50.8406	Cytoplasmic
168	Ebr03G046910	E	463	5.59	50.3497	OuterMembrane
169	Ebr04G012250	E	483	5.26	53.005	Periplasmic
170	Ebr05G021630	E	459	5.15	51.1527	Cytoplasmic
171	Ebr05G021620	E	457	5.66	50.6283	Cytoplasmic
172	Ebr03G046900	E	455	5.6	49.3906	OuterMembrane
173	Ebr02G046020	E	430	5.32	47.6045	Cytoplasmic
174	Ebr04G012090	E	463	4.97	50.8995	OuterMembrane
175	Ebr03G056680	E	487	5.23	54.5176	OuterMembrane
176	Ebr0G009530	E	476	6.68	52.2906	InnerMembrane
177	Ebr03G047020	E	463	5.36	50.3647	Periplasmic
178	Ebr04G012050	E	476	6.12	52.3806	OuterMembrane
179	Ebr04G033390	E	474	4.83	52.2762	InnerMembrane
180	Ebr05G060940	E	528	6.17	59.0162	InnerMembrane
181	Ebr01G038410	E	463	6.03	51.4894	InnerMembrane
182	Ebr03G046980	E	463	5.59	50.6921	OuterMembrane
183	Ebr04G033870	E	495	5.42	54.9844	InnerMembrane
184	Ebr04G012160	E	478	5.29	52.3685	Cytoplasmic
185	Ebr04G018190	E	469	5.46	51.9028	Cytoplasmic
186	Ebr04G033310	E	473	4.95	52.3041	InnerMembrane
187	Ebr03G046920	E	462	5.19	50.1673	OuterMembrane
188	Ebr02G046040	E	487	5.28	54.4356	OuterMembrane
189	Ebr03G046970	E	462	5.18	50.1823	OuterMembrane
190	Ebr0G009870	E	477	5.11	52.4545	Cytoplasmic
191	Ebr04G033830	E	476	4.89	52.7817	Cytoplasmic
192	Ebr04G012190	E	463	4.93	50.9094	OuterMembrane
193	Ebr04G012870	E	458	6.15	50.3245	InnerMembrane
194	Ebr04G034120	E	422	5.38	46.5958	InnerMembrane
195	Ebr04G012180	E	462	5.32	51.0881	Cytoplasmic
196	Ebr04G012170	E	476	6.06	52.3086	OuterMembrane
197	Ebr04G033800	E	473	4.84	52.3651	OuterMembrane
198	Ebr05G060930	E	501	5.45	55.7633	Cytoplasmic
199	Ebr04G033340	E	473	4.87	52.5984	InnerMembrane
200	Ebr04G030840	E	468	5.75	51.1155	OuterMembrane
201	Ebr04G033860	E	464	5.85	51.5709	Cytoplasmic
202	Ebr04G012230	E	498	5.59	54.7192	Periplasmic
203	Ebr04G012100	E	456	5.33	50.4423	Cytoplasmic
204	Ebr03G046990	E	336	5.25	36.2548	Periplasmic
205	Ebr01G011980	E	466	5.58	51.7796	Cytoplasmic
206	Ebr05G021680	E	470	6.03	51.8558	Cytoplasmic
207	Ebr04G012120	E	311	4.76	34.0932	Cytoplasmic
208	Ebr03G046960	E	462	5.18	50.2345	OuterMembrane
209	Ebr04G033780	E	473	4.91	52.3632	InnerMembrane
210	Ebr04G033820	E	476	4.92	52.6936	Cytoplasmic
211	Ebr01G051100	F	446	5.95	48.9903	Periplasmic
212	Ebr04G054290	F	445	5.46	48.0263	Cytoplasmic
213	Ebr03G015090	F	463	5.49	50.5179	Cytoplasmic
214	Ebr05G055150	F	460	6.27	50.7451	Periplasmic
215	Ebr02G074970	F	451	5.29	49.3375	Cytoplasmic
216	Ebr04G039650	G	484	4.94	54.1899	Cytoplasmic
217	Ebr06G041970	G	482	5.27	53.7166	Cytoplasmic
218	Ebr01G044560	G	479	5.35	53.6305	Cytoplasmic
219	Ebr05G039470	G	479	5.35	54.015	Cytoplasmic
220	Ebr02G011070	G	479	5.13	53.8946	Cytoplasmic
221	Ebr04G039640	G	503	5.07	56.8432	Cytoplasmic
222	Ebr05G044910	G	487	5.2	54.1694	Cytoplasmic
223	Ebr06G042000	G	482	5.01	53.6194	Cytoplasmic
224	Ebr05G000090	G	479	5.39	53.8138	Cytoplasmic
225	Ebr05G044900	G	485	5.65	54.2936	Cytoplasmic
226	Ebr04G039610	G	485	4.95	54.3642	Cytoplasmic
227	Ebr02G004390	G	318	4.91	36.1704	Cytoplasmic
228	Ebr01G044580	G	479	5.51	53.3503	Cytoplasmic
229	Ebr01G028950	G	486	5.41	54.6626	Cytoplasmic
230	Ebr04G039620	G	484	4.9	54.1789	Cytoplasmic
231	Ebr01G046660	H	466	5.85	53.0259	Cytoplasmic
232	Ebr01G046520	H	487	5.45	55.3853	Cytoplasmic
233	Ebr0G004560	H	484	5.55	54.6177	Cytoplasmic
234	Ebr04G073160	H	510	5.41	57.1192	Cytoplasmic
235	Ebr01G029620	H	419	7.54	47.8892	Cytoplasmic
236	Ebr01G075780	H	451	5.41	50.8229	InnerMembrane
237	Ebr01G046510	H	494	5.43	56.2512	Cytoplasmic
238	Ebr01G075770	H	446	5.37	50.3447	Cytoplasmic
239	Ebr04G073170	H	432	5.12	48.6348	Cytoplasmic
240	Ebr01G046590	H	484	5.7	55.1376	Cytoplasmic
241	Ebr01G046490	H	451	5.55	50.8844	Cytoplasmic
242	Ebr04G073150	H	502	5.23	56.1622	Cytoplasmic
243	Ebr01G046500	H	487	5.89	54.9562	Cytoplasmic
244	Ebr01G046630	H	477	5.52	54.2473	Cytoplasmic
245	Ebr01G046560	H	483	5.5	54.8761	Cytoplasmic
246	Ebr01G046610	H	470	6.33	53.0374	Cytoplasmic
247	Ebr01G046580	H	480	5.19	54.0989	Cytoplasmic
248	Ebr03G047710	I	464	5.64	51.7913	Cytoplasmic
249	Ebr0G012650	I	451	4.98	50.4407	Cytoplasmic
250	Ebr01G061930	I	452	5.13	50.8996	Cytoplasmic
251	Ebr03G048100	I	452	5.4	50.7045	Cytoplasmic
252	Ebr03G047700	I	453	5.72	50.4991	Cytoplasmic
253	Ebr03G048000	I	449	6.39	50.7	Cytoplasmic
254	Ebr03G048120	I	438	5.27	49.1737	Cytoplasmic
255	Ebr03G047720	I	467	5.3	52.0208	OuterMembrane
256	Ebr03G048020	I	410	5.84	46.3488	Cytoplasmic
257	Ebr03G047740	I	448	5.59	49.9297	Cytoplasmic
258	Ebr03G048040	I	449	4.83	50.1466	Cytoplasmic
259	Ebr06G029820	J	474	5.57	53.1587	InnerMembrane
260	Ebr01G070090	J	441	7.17	49.1437	Cytoplasmic
261	Ebr06G029700	J	438	6.6	48.8734	Cytoplasmic
262	Ebr01G070050	J	447	6.33	49.8135	Cytoplasmic
263	Ebr06G029720	J	464	5.91	51.4671	Cytoplasmic
264	Ebr01G070080	J	457	5.79	50.6142	Cytoplasmic
265	Ebr06G058230	K	483	5.88	54.1913	Cytoplasmic
266	Ebr01G053810	K	460	5.24	51.4158	Cytoplasmic
267	Ebr01G053830	K	475	5.09	52.9976	Cytoplasmic
268	Ebr01G058880	K	474	6.15	53.4511	Cytoplasmic
269	Ebr01G053790	K	475	5.09	52.9845	Cytoplasmic
270	Ebr01G058930	K	479	5.48	54.2871	Cytoplasmic
271	Ebr02G032950	L	469	5.21	52.8396	Cytoplasmic
272	Ebr04G064990	L	461	5.5	51.5644	Cytoplasmic
273	Ebr02G031880	L	439	4.9	48.8878	Cytoplasmic
274	Ebr04G071810	L	480	5.41	53.431	Periplasmic
275	Ebr02G054960	L	446	5.47	50.1729	Cytoplasmic
276	Ebr04G064970	L	461	5.59	51.7157	Cytoplasmic
277	Ebr04G071830	L	480	5.55	53.3749	Periplasmic
278	Ebr02G055040	L	446	5.45	50.0649	Cytoplasmic
279	Ebr04G064650	L	461	5.61	51.5345	Cytoplasmic
280	Ebr02G055180	L	453	5.03	49.9704	Cytoplasmic
281	Ebr02G055150	L	455	4.85	50.7648	OuterMembrane
282	Ebr02G062240	L	416	5.49	46.3286	Cytoplasmic
283	Ebr02G055120	L	334	7.67	37.6878	Periplasmic
284	Ebr02G033010	L	471	5.31	52.0807	OuterMembrane
285	Ebr02G054990	L	432	5.54	48.4469	Cytoplasmic
286	Ebr02G055170	L	454	5.29	50.5462	Cytoplasmic
287	Ebr04G071960	L	464	5.78	51.9742	Cytoplasmic
288	Ebr01G065220	L	473	5.69	52.7383	Periplasmic
289	Ebr03G068090	L	435	5.88	48.0223	Periplasmic
290	Ebr02G055090	L	429	5.42	48.0054	Cytoplasmic
291	Ebr02G033000	L	502	5.8	55.3162	OuterMembrane
292	Ebr06G047600	L	470	5.25	52.305	Cytoplasmic
293	Ebr02G032160	L	453	5.02	50.0966	OuterMembrane
294	Ebr02G054980	L	357	6.06	40.2072	Cytoplasmic
295	Ebr04G030120	L	454	5.11	50.6362	Periplasmic
296	Ebr04G071980	L	466	5.87	51.7148	Cytoplasmic
297	Ebr02G062230	L	468	5.98	52.5709	Cytoplasmic
298	Ebr02G032990	L	467	5.37	51.9736	OuterMembrane
299	Ebr02G055110	L	446	5.75	50.0899	Cytoplasmic
300	Ebr04G072080	L	452	5.15	50.5266	Cytoplasmic
301	Ebr02G032940	L	465	4.99	52.5861	Cytoplasmic
302	Ebr04G041830	L	471	5.65	52.6256	Cytoplasmic
303	Ebr02G055030	L	446	5.53	50.0257	Cytoplasmic
304	Ebr03G068080	L	478	5.2	52.9797	Cytoplasmic
305	Ebr02G035300	L	474	6.29	52.4163	Cytoplasmic
306	Ebr04G071850	L	477	5.12	53.6288	Cytoplasmic
307	Ebr02G055130	L	446	5.47	50.2089	Cytoplasmic
308	Ebr02G031710	L	464	5.35	51.8634	Cytoplasmic
309	Ebr02G035310	L	473	6.61	52.4164	Cytoplasmic
310	Ebr02G055160	L	479	6.43	53.3237	Cytoplasmic
311	Ebr04G071910	L	482	5.47	54.0806	Cytoplasmic
312	Ebr02G031830	L	422	5.49	46.8959	Periplasmic
313	Ebr04G023190	L	492	5.48	54.5994	Cytoplasmic
314	Ebr02G032970	L	479	4.88	53.4518	Cytoplasmic
315	Ebr02G033020	L	471	5.38	52.1547	OuterMembrane
316	Ebr02G031870	L	447	4.95	49.6997	Cytoplasmic
317	Ebr04G071970	L	471	5.13	52.9481	Cytoplasmic
318	Ebr02G055140	L	456	5.66	50.7042	Periplasmic
319	Ebr02G032980	L	479	4.92	53.7742	Cytoplasmic
320	Ebr05G017770	M	508	6.68	57.477	Cytoplasmic
321	Ebr05G028440	M	502	5.41	56.1303	Cytoplasmic
322	Ebr06G039780	N	452	5.66	50.8307	Cytoplasmic
323	Ebr06G029690	O	467	5.28	52.4096	Cytoplasmic
324	Ebr06G029600	O	467	5.82	52.2427	Cytoplasmic
325	Ebr06G029660	O	467	5.82	52.2526	Cytoplasmic
326	Ebr06G029780	O	447	6.84	50.4535	Cytoplasmic
327	Ebr06G029470	O	467	5.89	52.1715	Cytoplasmic
328	Ebr06G029710	O	467	5.39	52.4446	Cytoplasmic
329	Ebr06G029800	O	490	6.56	55.1858	Cytoplasmic
330	Ebr06G029480	O	467	5.92	52.1916	Cytoplasmic
331	Ebr06G029680	O	466	5.42	52.0901	Cytoplasmic
332	Ebr06G029530	O	467	6.03	52.2397	Cytoplasmic
333	Ebr06G029420	O	467	5.6	52.3907	Cytoplasmic
334	Ebr06G029540	O	392	6.05	43.863	Cytoplasmic
335	Ebr06G029490	O	461	5.89	51.4567	Cytoplasmic
336	Ebr06G029670	O	403	6.42	44.9365	Cytoplasmic
337	Ebr06G029500	O	467	5.92	52.1495	Cytoplasmic
338	Ebr05G056070	Q	517	6.18	56.4096	Periplasmic
339	Ebr05G056060	Q	528	5.67	57.1083	InnerMembrane

## Sheet: S3
Supplementary Table 3. Segmentally and tandemly duplicated UGT gene pairs.
Segmental duplication					Tandem duplication
Gene ID	Gene ID	Ka	Ks	Ka_Ks	Gene ID	Gene ID	Ka	Ks	Ka_Ks
Ebr02G071830	Ebr02G073200	0.0337068	0.0849754	0.396665	Ebr01G027820	Ebr01G027810	0.000999917	0.0105543	0.0947406
Ebr04G033780	Ebr05G021610	0.460031	1.89704	0.2425	Ebr01G046500	Ebr01G046490	0.188694	1.18673	0.159003
					Ebr01G046510	Ebr01G046500	0.230439	1.21746	0.189278
					Ebr01G046520	Ebr01G046510	0.0189015	0.0866579	0.218116
					Ebr01G046590	Ebr01G046580	0.283382	1.36955	0.206916
					Ebr01G056120	Ebr01G056110	0.0419642	0.0678241	0.61872
					Ebr01G057190	Ebr01G057180	0.037445	0.0823646	0.454625
					Ebr01G057200	Ebr01G057190	0.263596	1.83629	0.143548
					Ebr01G057210	Ebr01G057200	0.187744	1.10124	0.170484
					Ebr01G070090	Ebr01G070080	0.041233	0.0492437	0.837326
					Ebr01G075780	Ebr01G075770	0.203475	0.886793	0.22945
					Ebr02G031880	Ebr02G031870	0.00396728	0.0168499	0.235448
					Ebr02G032950	Ebr02G032940	0.158579	0.549622	0.288523
					Ebr02G032980	Ebr02G032970	0.0090615	0.0157527	0.575233
					Ebr02G032990	Ebr02G032980	0.129403	0.59794	0.216415
					Ebr02G033000	Ebr02G032990	0.0535895	0.0518217	1.03411
					Ebr02G033010	Ebr02G033000	0.0338746	0.0397902	0.85133
					Ebr02G033020	Ebr02G033010	0.0202254	0.0453381	0.446102
					Ebr02G035310	Ebr02G035300	0.00644225	0.0220778	0.291798
					Ebr02G039890	Ebr02G039880	0.00847999	0.0099449	0.852698
					Ebr02G045500	Ebr02G045490	0.0132297	0.0166627	0.793972
					Ebr02G047140	Ebr02G047130	0.204426	1.19022	0.171755
					Ebr02G047150	Ebr02G047140	0.180032	1.43275	0.125655
					Ebr02G047160	Ebr02G047150	0.238306	1.2014	0.198357
					Ebr02G047170	Ebr02G047160	0.0710796	0.187291	0.379515
					Ebr02G047520	Ebr02G047510	0.228676	1.35398	0.168892
					Ebr02G047530	Ebr02G047520	0.20088	1.45017	0.138522
					Ebr02G047540	Ebr02G047530	0.233576	1.198	0.194971
					Ebr02G054990	Ebr02G054980	0.120393	0.425699	0.282813
					Ebr02G055040	Ebr02G055030	0.01168	0.0239815	0.487043
					Ebr02G055120	Ebr02G055110	0.139404	0.497599	0.280154
					Ebr02G055130	Ebr02G055120	0.138899	0.449793	0.308807
					Ebr02G055140	Ebr02G055130	0.399146	NaN	NaN
					Ebr02G055150	Ebr02G055140	0.195106	1.10894	0.175938
					Ebr02G055160	Ebr02G055150	0.24429	0.994908	0.24554
					Ebr02G055170	Ebr02G055160	0.227917	1.01461	0.224635
					Ebr02G055180	Ebr02G055170	0.310722	3.39945	0.0914036
					Ebr02G055860	Ebr02G055850	0.185632	0.723592	0.256543
					Ebr02G062240	Ebr02G062230	0.141683	0.702728	0.201619
					Ebr02G073910	Ebr02G073900	0.0411864	0.0501719	0.820904
					Ebr02G074830	Ebr02G074820	0.0108949	0.00705058	1.54525
					Ebr02G074870	Ebr02G074860	0.00706941	0.0109121	0.64785
					Ebr02G074880	Ebr02G074870	0.00187823	0	NaN
					Ebr02G074890	Ebr02G074880	0.00187764	0	NaN
					Ebr02G074930	Ebr02G074920	0.000922651	0	NaN
					Ebr02G074940	Ebr02G074930	0.0187569	0.0352449	0.532187
					Ebr02G074950	Ebr02G074940	0.0216217	0.0385648	0.560658
					Ebr03G042860	Ebr03G042850	0.168894	0.586079	0.288177
					Ebr03G042870	Ebr03G042860	0.161679	0.560099	0.288662
					Ebr03G046910	Ebr03G046900	0.23431	1.04527	0.224162
					Ebr03G046920	Ebr03G046910	0.0217319	0.0199858	1.08737
					Ebr03G046930	Ebr03G046920	0.0144051	0.0216064	0.666702
					Ebr03G046970	Ebr03G046960	0.00380832	0.00306436	1.24278
					Ebr03G046980	Ebr03G046970	0.0124534	0.00613344	2.03041
					Ebr03G046990	Ebr03G046980	0.31155	1.30595	0.238562
					Ebr03G047710	Ebr03G047700	0.405204	2.23254	0.181499
					Ebr03G047720	Ebr03G047710	0.220249	0.881823	0.249766
					Ebr03G068090	Ebr03G068080	0.0294287	0.045884	0.641372
					Ebr04G012100	Ebr04G012090	0.20873	0.74442	0.280393
					Ebr04G012170	Ebr04G012160	0.175507	0.974786	0.180047
					Ebr04G012180	Ebr04G012170	0.199594	1.02295	0.195116
					Ebr04G012190	Ebr04G012180	0.202835	0.748069	0.271145
					Ebr04G027290	Ebr04G027280	0.222725	0.973228	0.228852
					Ebr04G027460	Ebr04G027450	0.163544	0.589454	0.27745
					Ebr04G033830	Ebr04G033820	0.00278078	0.00293686	0.946856
					Ebr04G033870	Ebr04G033860	0.209605	0.652366	0.3213
					Ebr04G038090	Ebr04G038080	0.47244	1.97514	0.239194
					Ebr04G038120	Ebr04G038110	0.512629	2.78175	0.184283
					Ebr04G038140	Ebr04G038130	0.471399	NaN	NaN
					Ebr04G038150	Ebr04G038140	0.518652	NaN	NaN
					Ebr04G038210	Ebr04G038200	0.223011	0.808921	0.27569
					Ebr04G038260	Ebr04G038250	0.22409	0.801866	0.279461
					Ebr04G038340	Ebr04G038330	0.0377673	0.0195434	1.93249
					Ebr04G038350	Ebr04G038340	0.400595	NaN	NaN
					Ebr04G038370	Ebr04G038360	0.506934	4.09324	0.123847
					Ebr04G039620	Ebr04G039610	0.0405348	0.15746	0.257429
					Ebr04G039650	Ebr04G039640	0.0719875	0.225248	0.319592
					Ebr04G071970	Ebr04G071960	0.230929	0.981085	0.235382
					Ebr04G071980	Ebr04G071970	0.237633	1.0183	0.233363
					Ebr04G073160	Ebr04G073150	0.0343796	0.124703	0.275691
					Ebr04G073170	Ebr04G073160	0.0343125	0.109963	0.312035
					Ebr05G021620	Ebr05G021610	0.0217407	0.0209804	1.03624
					Ebr05G021630	Ebr05G021620	0.0641872	0.206297	0.311141
					Ebr05G021640	Ebr05G021630	0.49796	NaN	NaN
					Ebr05G044910	Ebr05G044900	0.0996488	0.487185	0.20454
					Ebr05G056070	Ebr05G056060	0.0974268	0.416376	0.233987
					Ebr05G060940	Ebr05G060930	0.0223542	0.0845264	0.264464
					Ebr06G024710	Ebr06G024700	0.0101956	0.0284394	0.358501
					Ebr06G024720	Ebr06G024710	0.00101773	0.0036221	0.280977
					Ebr06G024730	Ebr06G024720	0	0.00362538	0
					Ebr06G024740	Ebr06G024730	0.00870296	0.0137619	0.632397
					Ebr06G029480	Ebr06G029470	0.0171056	0.0597801	0.286142
					Ebr06G029490	Ebr06G029480	0.0226833	0.0658352	0.344547
					Ebr06G029500	Ebr06G029490	0.0236639	0.0624861	0.378707
					Ebr06G029540	Ebr06G029530	0.0537647	0.0870541	0.617601
					Ebr06G029670	Ebr06G029660	0.0336467	0.112247	0.299755
					Ebr06G029680	Ebr06G029670	0.13442	0.314648	0.427209
					Ebr06G029690	Ebr06G029680	0.219934	0.897668	0.245006
					Ebr06G043290	Ebr06G043280	0.0389518	0.0552379	0.705164
					Ebr06G043300	Ebr06G043290	0.0584847	0.0802817	0.728493
					Ebr06G043650	Ebr06G043640	0.0316461	0.0830436	0.381078
					Ebr06G043720	Ebr06G043710	0.307131	3.12049	0.098424
					Ebr06G044060	Ebr06G044050	0.0171818	0.0331546	0.518233
					Ebr06G044070	Ebr06G044060	0	0	NaN
					Ebr06G044080	Ebr06G044070	0	0	NaN
					Ebr06G044090	Ebr06G044080	0	0	NaN
					Ebr06G044100	Ebr06G044090	0.0022067	0	NaN
					Ebr06G044110	Ebr06G044100	0.13311	0.557991	0.238553
					Ebr06G044210	Ebr06G044200	0.037839	0.0491404	0.770019
					Ebr06G044670	Ebr06G044660	0.00380863	0.00649882	0.586049

## Sheet: S4
Supplementary Table 4. List of the UGTs used in this study for the identification of the phylogenetic groups.
Sr. No.	Gene Name	Group	GenBank Accession No.	Species
1	AtUGT71B1	E	NP_188812.1	Arabidopsis thaliana
2	AtUGT72C1	E	CAB16822.1	Arabidopsis thaliana
3	AtUGT73C1	D	NP_181213.1	Arabidopsis thaliana
4	AtUGT73C6	D	NP_181217.1	Arabidopsis thaliana
5	AtUGT74C1	L	NP_180738.1	Arabidopsis thaliana
6	AtUGT75C1	L	NP_193146.1	Arabidopsis thaliana
7	AtUGT76B1	H	NP_187742.1	Arabidopsis thaliana
8	AtUGT78D1	F	NP_564357.1	Arabidopsis thaliana
9	AtUGT78D2	F	NP_197207.1	Arabidopsis thaliana
10	AtUGT78D3	F	NP_197205.1	Arabidopsis thaliana
11	AtUGT79B1	A	NP_200217.1	Arabidopsis thaliana
12	AtUGT79B2	A	Q9T080.1	Arabidopsis thaliana
13	AtUGT79B3	A	Q9T081.1	Arabidopsis thaliana
14	AtUGT79B6	A	NP_200212.1	Arabidopsis thaliana
15	AtUGT82A1	N	NP_188864.1	Arabidopsis thaliana
16	AtUGT83A1	I	NP_186859.1	Arabidopsis thaliana
17	AtUGT84A4	L	NP_193285.1	Arabidopsis thaliana
18	AtUGT85A1	G	NP_173656.1	Arabidopsis thaliana
19	AtUGT86A1	K	NP_181234.1	Arabidopsis thaliana
20	AtUGT87A1	J	NP_180576.1	Arabidopsis thaliana
21	AtUGT88A1	E	NP_850597.1	Arabidopsis thaliana
22	AtUGT89B1	B	NP_177529.2	Arabidopsis thaliana
23	AtUGT89C1	B	Q9LNE6.1	Arabidopsis thaliana
24	AtUGT90A1	C	NP_179281.3	Arabidopsis thaliana
25	AtUGT91A1	A	AAD15567.1	Arabidopsis thaliana
26	AtUGT92A1	M	NP_196793.1	Arabidopsis thaliana
27	GRMZM2G120016	O	NP_001141165.1	Zea mays
28	GRMZM5G834303	P	NP_001148991.2	Zea mays
29	GRMZM2G042865	B	NP_001130895.2	Zea mays
30	PgUGT95B2	Q	AZB52139.1	Punica granatum
31	HpUGT95A1	Q	ACB56927.1	Hieracium pilosella
32	HpUGT90A7	C	EU561019.1	Hieracium pilosella

## Sheet: S5
Supplementary Table 5. Expression data of UGT genes in five different tissues.
Group	Gene	Root	Shoot	Leaf	Flower	Fruit
A	Ebr04G038150	1.33293	0.911772	0.986234	0.27174	0.31131
A	Ebr06G040830	14.9265	0.13883	164.888	45.5384	33.6059
A	Ebr02G074820	0.0569157	0	0.236874	0.176032	0.0282723
A	Ebr02G055850	30.9638	5.8794	3.7266	1.06008	7.23208
A	Ebr04G038040	2.89801	0.0553991	0.0545096	0.0411243	0.0587218
A	Ebr06G041140	0.0341386	2.62033	4.05761	6.497	2.62974
A	Ebr01G027820	0	0.237042	3.23595	0.0605185	0.0271884
A	Ebr02G074860	1.55573	0.0159046	0	0.833583	0.0193933
A	Ebr04G038660	10.5244	3.09607	16.0928	29.2274	15.3414
A	Ebr06G045440	2.88306	0.0811435	20.6887	1.4317	0.0694035
A	Ebr04G038300	1.90251	0.0765195	0.0804605	0.0205658	0.117032
A	Ebr06G041080	0	0	0	0	0
A	Ebr02G074870	0.759643	0.0173861	0	0.0434533	0
A	Ebr04G038020	0.346786	15.4176	24.303	4.80021	9.84328
A	Ebr04G038290	4.5105	2.50002	4.35426	0.618946	0.749444
A	Ebr02G074940	0.0453708	0	0	0.0250457	0
A	Ebr04G038050	0.250854	0.284129	0.311698	0.524401	0.886755
A	Ebr02G003960	0	0	0	0	0
A	Ebr06G044990	0	0	0	0	0
A	Ebr04G038340	4.10764	0.230395	0.502161	0.0706445	0.126561
A	Ebr02G073200	3.2473	0	0	0	0
A	Ebr02G074830	0.230953	0	0	0	0
A	Ebr06G024710	0	0	0	0.133234	0.0259849
A	Ebr01G064120	0.0509403	0	0	0	0
A	Ebr03G012010	0	0	0	0	0
A	Ebr01G013210	16.6049	0.355408	4.71413	238.776	72.6238
A	Ebr04G038200	0.0987275	0	0	0	0
A	Ebr06G044090	0	0	0	0	0
A	Ebr02G073900	1.62295	0.317835	2.15304	2.53111	2.09482
A	Ebr06G043300	0	0.200525	1.21588	0.265443	0.0691415
A	Ebr04G038360	0.617827	3.74741	0.923551	0.288266	0
A	Ebr04G039280	0.374927	0.238735	0.063514	0.541553	2.86946
A	Ebr04G038260	0.299425	0	0	0.053358	0
A	Ebr06G024740	0	0	0.145129	1.38122	1.69045
A	Ebr06G024730	0	0	0	0	0
A	Ebr06G044670	0.993534	0.0413481	3.77745	1.6177	0.360483
A	Ebr0G012530	19.1909	7.90451	1.85492	0.187308	0.767872
A	Ebr06G044660	0	0	20.6281	4.4598	0.477764
A	Ebr06G043280	0	0	0	0	0.0590365
A	Ebr06G041400	0	0	0	0	0
A	Ebr04G057180	0	0	0	0	0
A	Ebr04G038130	0.215073	0.18154	0.0775347	0.438202	0.33409
A	Ebr06G044060	0	0	0	0	0
A	Ebr02G071830	3.59043	0	0	0.0349705	0
A	Ebr02G074950	0.553539	0	0	0	0
A	Ebr01G056110	0	0.57354	0	0.0381949	0
A	Ebr02G074920	0	0	0	0	0
A	Ebr03G012370	0	0	0	2.28689	0.0461345
A	Ebr01G027810	0.0307925	2.8475	13.4169	0.646632	0.301598
A	Ebr02G003790	0	0	0	0	0
A	Ebr06G043640	0.830037	1.0471	0.383436	0.0340852	0
A	Ebr06G043190	0	0.132748	2.46656	0.618543	0.534898
A	Ebr02G073910	5.97737	2.14832	16.9916	15.1974	7.55645
A	Ebr03G051160	0	0	0.136062	0.458293	0.124873
A	Ebr02G074890	0.233043	0	0	0	0
A	Ebr03G051280	0	0	0	0.503193	0.0475288
A	Ebr06G024700	0	0	0	0	0
A	Ebr04G038010	0.74718	3.05214	3.01184	0.387803	0.209099
A	Ebr0G012550	3.17247	1.12753	0	0.0424351	0
A	Ebr06G044210	5.75386	0.0846565	0.0676165	0.0616243	0
A	Ebr06G044940	0	0	0	0	0
A	Ebr0G009240	0	0	0	0	0
A	Ebr04G038080	0.0637706	0	0.088773	0.565339	0.268463
A	Ebr06G044050	0.236725	5.40798	2.86514	0.290991	0.608091
A	Ebr04G038070	0.773795	5.81329	3.01961	0.865395	0.957977
A	Ebr02G074930	0	0	0	0	0
A	Ebr05G046290	7.50228	0.0300521	337.018	7.18594	0.358941
A	Ebr01G065460	2.60487	0.694358	0.123618	0	0
A	Ebr04G038350	1.17816	0.335612	0.67469	0.324297	0.436132
A	Ebr01G056120	0	0.21827	0	0	0
A	Ebr06G044250	1.91673	0	0.114389	0	0
A	Ebr06G024720	0	0	0.115993	0.152502	0.146985
A	Ebr02G074880	0	0	0	0	0
A	Ebr06G024810	0	0	0.059391	1.05418	0.86708
A	Ebr06G043700	0	0	0	0.0218799	0
A	Ebr06G044080	0	0	0	0	0
A	Ebr06G044150	0.422112	0	0.0990305	0	0.0260591
A	Ebr06G043690	0	0	0	0.0348935	0
A	Ebr02G074140	19.9232	0.539249	0.0883325	0.288503	0.267371
A	Ebr06G043290	0.15877	1.41255	11.4883	1.83288	3.47698
A	Ebr06G044200	0.153844	0	0	0	0
A	Ebr04G038250	11.1489	5.36478	0.939755	0.318707	1.05888
A	Ebr04G038110	2.13268	0.713277	1.5278	0.372152	0.365295
A	Ebr04G038210	9.70859	2.81566	2.33666	0.434834	3.08128
A	Ebr04G038330	12.9095	1.55991	2.92786	1.01479	3.38538
A	Ebr06G043650	0.717543	13.0338	16.7653	1.36617	1.59291
A	Ebr02G036060	2.35285	0.428895	3.95253	6.00683	0.762325
A	Ebr06G044110	20.4482	0.233691	4.566	2.20312	0.87797
A	Ebr05G060990	0	0	0	0	0
A	Ebr04G038090	7.39227	3.7667	0.765176	0.414493	0.912295
A	Ebr02G055860	14.7762	0.058443	0	0.0301598	0.0546205
A	Ebr06G043720	1.27146	0.253441	6.53557	8.32036	0.969774
A	Ebr06G044070	0.0398766	0	0	0.26104	2.80656
A	Ebr06G044100	0	0	0	0	0
A	Ebr01G025790	0	0.776217	0	0	0
A	Ebr04G038140	2.40331	0.450147	1.45052	0	0.0985285
A	Ebr02G074850	0.11664	0	0.216245	0.169672	0.0313546
A	Ebr04G038370	3.00911	0.363989	0.613117	0.171969	0.179142
A	Ebr02G074610	0	0	0.37204	0	0.167641
A	Ebr04G038390	11.0171	1.28191	0.200672	0.0632024	0.355971
A	Ebr06G043710	0	0.148661	7.05329	3.32503	3.42875
A	Ebr02G074520	0.0389239	0	5.5929	8.36922	3.19257
A	Ebr06G041190	0	0	0	0	0
A	Ebr04G038120	2.74811	15.0268	4.04437	0.668566	0.267029
A	Ebr03G016510	0	1.72654	6.13293	1.4076	1.37432
B	Ebr03G041870	1.00393	2.89947	84.4753	14.4292	7.48595
B	Ebr03G042870	4.42106	1.1496	3.85437	3.91235	1.5645
B	Ebr02G048490	1.28495	1.71854	6.26099	2.55469	2.56309
B	Ebr03G042860	6.97836	0.297489	5.88378	1.5056	2.45196
B	Ebr01G066890	15.6097	14.2817	16.3329	3.02617	3.74866
B	Ebr02G038420	18.5245	20.2073	16.0458	5.23682	4.38624
B	Ebr05G039370	0.29608	0.141066	0.100411	1.47199	14.914
B	Ebr03G042170	1.09264	1.33528	19.1519	5.26857	2.72463
B	Ebr03G042850	4.05387	6.21601	3.79862	2.6822	2.94837
C	Ebr02G047150	1.34569	0.0411963	7.35585	0.249726	0.264281
C	Ebr02G047540	0.618039	0.254691	0.824465	0.597993	4.5839
C	Ebr02G047570	0	0	0.623784	0	0.0722082
C	Ebr02G047440	13.4838	9.50953	10.8267	5.41776	0.828666
C	Ebr02G047600	0	0	0	0.0317825	0.0656715
C	Ebr02G048710	0	0	0	0	0.0239647
C	Ebr02G048630	0	0	0	0	0.0250344
C	Ebr02G047170	0	0.294536	3.82548	0.464778	0.343558
C	Ebr02G047520	0	0	0	0.0930455	0
C	Ebr02G047140	0	0	0.097169	0.918198	0.128843
C	Ebr02G047530	0.53101	0.0413982	12.8735	0.165708	1.16698
C	Ebr02G047160	2.49622	0.436337	2.0815	0.161924	3.30152
C	Ebr02G047510	0	0	0	10.91	0
C	Ebr02G047110	0.22613	0	0.56511	0.560258	1.79495
C	Ebr02G039880	0	0	0	0	0
C	Ebr02G045500	0	0	0	0	0
C	Ebr02G039890	0	0	0	0.077217	0
C	Ebr02G047270	36.8139	42.1518	30.8982	10.7391	6.99528
C	Ebr03G010170	0.0854033	0	0.0826625	7.50854	1.38819
C	Ebr02G047200	0	0	0.0455921	0.0559942	0.0223442
C	Ebr02G047130	0	0	0	13.1548	0.0240829
C	Ebr02G045490	0	0	0	0	0
C	Ebr02G048660	0.395834	0	0	0	0
D	Ebr04G027290	0.30402	0.0946455	0.24736	0	0.0443866
D	Ebr04G027340	0.164757	0.0213267	0.0781122	0	0
D	Ebr01G057210	7.27595	1.69589	0.217105	0.598982	0.254269
D	Ebr01G057200	0.148984	0	0.13629	0	0
D	Ebr04G027260	32.9654	0.773551	3.01416	0.248218	0.584986
D	Ebr0G016470	1.18168	0	1.06151	0.364335	0.671026
D	Ebr03G047950	0.614832	2.67486	10.271	0.422316	5.10112
D	Ebr05G050290	0	0.017819	1.11677	0.880209	0.764013
D	Ebr01G057230	0	0	0.0414634	0.0457847	0.0206352
D	Ebr04G027380	6.85783	0.600406	33.5494	0.790251	0.0539775
D	Ebr04G027280	1.29817	0.116019	26.2822	2.17615	0.0208276
D	Ebr03G048130	35.5442	0.736957	0.241175	0	0.584129
D	Ebr0G006960	289.55	3.4161	36.4317	0.978546	20.5432
D	Ebr03G051180	1.77374	0	0	0.0469284	0.044444
D	Ebr04G027360	0	0	0.0216988	0	0
D	Ebr01G057190	2.97747	9.42312	0.10038	0.0151235	2.48555
D	Ebr04G027400	0	0	0.0219754	0	0
D	Ebr02G074530	0.462833	0.509996	0.565488	1.33275	0.530304
D	Ebr04G027460	22.1637	0.116256	300.617	39.6545	50.119
D	Ebr01G057180	59.0103	4.81813	3.85633	1.0659	61.8325
D	Ebr04G016920	0.228822	0.0232911	0.627911	55.8946	17.9521
D	Ebr02G074800	1.09574	0.0762215	0.0436291	0.0634245	0.0646475
D	Ebr03G047800	78.9219	15.5133	24.6433	1.48071	14.438
D	Ebr04G027450	27.9606	0.142903	96.4065	9.92114	5.40786
E	Ebr03G046930	0	0	0	0	0.0282572
E	Ebr05G021660	0.0905087	0	0	0	0
E	Ebr05G043120	1.13394	0.249372	0.529529	0.405737	0.117901
E	Ebr02G031290	183.659	24.9419	92.3311	8.00117	75.6946
E	Ebr05G021640	0	0	0	7.02415	0.239382
E	Ebr05G021610	22.4785	12.5209	2.47942	2.64011	11.0323
E	Ebr03G046910	0	0	0	0.0571945	0.0527395
E	Ebr04G012250	4.9001	0.0482879	0.0214578	0.158935	0.0680785
E	Ebr05G021630	21.0736	1.27454	0.27866	0.172355	0.214428
E	Ebr05G021620	52.7253	31.7024	11.2637	3.21562	17.669
E	Ebr03G046900	0.948015	0.257304	1.42476	6.22636	13.8336
E	Ebr02G046020	11.4927	0.2503	3.01791	7.15543	13.9107
E	Ebr04G012090	0.102895	0.0272188	0.195098	0.0188709	0.0275984
E	Ebr03G056680	1.84193	0.1098	0.0450301	0.0328703	0
E	Ebr0G009530	7.35914	17.6319	10.1912	5.95829	17.4534
E	Ebr03G047020	15.5941	17.3618	13.8517	12.5536	5.93747
E	Ebr04G012050	10.937	8.47221	22.5277	14.5006	8.95842
E	Ebr04G033390	0.470251	0	0	0	0
E	Ebr05G060940	1.73119	0.910799	0.567754	0	0.228624
E	Ebr01G038410	21.027	13.576	14.1191	21.499	172.161
E	Ebr03G046980	0.10169	0	0	0.0186927	0
E	Ebr04G033870	0	0	0	0	0
E	Ebr04G012160	18.9192	13.4346	9.56611	5.20476	14.9378
E	Ebr04G018190	14.6508	5.69556	59.5087	23.5606	24.1195
E	Ebr04G033310	3.21986	0.169984	0.018478	2.79184	0.635042
E	Ebr03G046920	0.164352	0	0.266586	2.09938	0.461734
E	Ebr02G046040	0.138813	0	0	0	0.0706756
E	Ebr03G046970	0.263985	0.0616736	0.297313	0.822558	0.176528
E	Ebr0G009870	60.2146	61.0643	27.304	7.41573	25.678
E	Ebr04G033830	1.85278	1.9006	0.128611	10.4601	17.8909
E	Ebr04G012190	0.153616	0.0222848	0.243987	0.149469	0.0807752
E	Ebr04G012870	6.41776	17.2604	11.6638	5.15216	23.5401
E	Ebr04G034120	0	0	0	0	0
E	Ebr04G012180	94.121	6.75893	17.9929	26.0446	6.01823
E	Ebr04G012170	5.71042	1.7107	1.08308	0.391265	0.543165
E	Ebr04G033800	0.138072	0.26364	0	0	0
E	Ebr05G060930	38.648	40.7869	25.9185	1.71681	9.99948
E	Ebr04G033340	12.6058	4.12973	0.0780432	2.78784	0.103358
E	Ebr04G030840	3.83929	1.33412	10.3231	8.61262	3.68863
E	Ebr04G033860	0	0	0	0.053073	0.204569
E	Ebr04G012230	23.7781	5.84784	2.73412	6.26534	3.45667
E	Ebr04G012100	56.0109	4.2432	13.5909	17.8434	3.9728
E	Ebr03G046990	0.344296	0.1194	0.799765	3.37785	7.52404
E	Ebr01G011980	77.8982	104.917	56.8468	5.31558	26.1982
E	Ebr05G021680	0	0	0	0	0
E	Ebr04G012120	15.3639	9.09069	44.1626	4.09522	46.6555
E	Ebr03G046960	0.154584	0.0261258	0.0721505	0.0378505	0
E	Ebr04G033780	8.26169	4.05624	0.211043	0.067128	0.197853
E	Ebr04G033820	1.25182	1.2436	0.0212939	8.01952	15.006
F	Ebr01G051100	1.77631	0.607904	5.61543	4.66549	1.05439
F	Ebr04G054290	0	0	0.0451416	1.92738	0
F	Ebr03G015090	0	0	0	0	0.156447
F	Ebr05G055150	0.0372433	1.78118	6.85861	20.8117	2.66255
F	Ebr02G074970	0.791592	11.7981	15.6724	25.019	7.69331
G	Ebr04G039650	2.05613	0	0.058077	1.02728	0.0382067
G	Ebr06G041970	0	0	0	0.128665	0.0240126
G	Ebr01G044560	0.0953662	0.126184	1.30739	0.0342601	0.0239426
G	Ebr05G039470	1.92393	0.0639432	28.9369	136.424	4.82683
G	Ebr02G011070	39.0871	5.174	39.7508	2.13992	15.1998
G	Ebr04G039640	7.4331	2.14172	6.42125	22.719	2.9737
G	Ebr05G044910	0.149786	0	0	0.0816784	0.0256534
G	Ebr06G042000	0	0	0	0.417899	0
G	Ebr05G000090	106.212	9.57437	11.6398	0.869313	5.59424
G	Ebr05G044900	0	0	0	4.09619	0
G	Ebr04G039610	17.3981	7.38602	18.0919	43.5958	2.96437
G	Ebr02G004390	0	0	0	0.0282039	0
G	Ebr01G044580	43.8611	0.049841	0.0745416	0.0412433	0
G	Ebr01G028950	0.0966401	0.0420956	0.0470899	0.0935566	0.124216
G	Ebr04G039620	0.699258	0.104132	0	0.469743	0
H	Ebr01G046660	20.0178	6.70336	15.0402	7.70298	24.2041
H	Ebr01G046520	17.3651	11.2089	0.332086	1.14775	0.903069
H	Ebr0G004560	7.04331	0.09434	0.109595	0.048305	0.0702024
H	Ebr04G073160	113.287	39.5772	31.8088	18.0093	201.579
H	Ebr01G029620	0.0527824	0	0.0255533	0	0.0261057
H	Ebr01G075780	5.74336	0	6.25781	9.07422	7.44677
H	Ebr01G046510	9.97106	11.3335	1.50307	11.6639	10.5061
H	Ebr01G075770	32.5153	108.803	16.7205	14.0635	54.0829
H	Ebr04G073170	0.797932	0.677223	0.30456	0.606945	0.583097
H	Ebr01G046590	0.99464	0.8466	6.90561	5.07175	4.11752
H	Ebr01G046490	3.72239	0.0257792	0.0241782	0	0.0259954
H	Ebr04G073150	0.634553	0	0.0773035	0.68087	0.382391
H	Ebr01G046500	0	17.9241	12.6248	0.632584	2.09733
H	Ebr01G046630	6.93726	10.8975	50.1478	0.316744	1.76662
H	Ebr01G046560	5.44679	25.2075	5.99367	1.0673	3.9135
H	Ebr01G046610	22.5905	12.3736	28.5528	18.2048	7.30952
H	Ebr01G046580	0	0	0	0	0
I	Ebr03G047710	0	0.024632	0.065911	0.136654	0.0498803
I	Ebr0G012650	0	0	0	0	0.0239181
I	Ebr01G061930	0.415286	0.038747	0.750258	0.128446	0.847385
I	Ebr03G048100	0	0.163947	0.51222	3.12977	0.936812
I	Ebr03G047700	0	0	0	0.0169386	0.24371
I	Ebr03G048000	0.962208	0	0	0	0
I	Ebr03G048120	28.4161	7.43153	65.4335	9.33088	101.166
I	Ebr03G047720	0	0.309708	0.179833	0.171073	0.137195
I	Ebr03G048020	0.404201	0	0	0.0208493	0
I	Ebr03G047740	0	0	0.120813	0.0956897	0.0713075
I	Ebr03G048040	0.0525177	0.05499	0	0.083622	0.0273922
J	Ebr06G029820	3.15789	0.843649	0.0965369	2.55076	5.63471
J	Ebr01G070090	0.274931	0.0588835	6.95627	0.196286	0.0472336
J	Ebr06G029700	5.58746	7.08436	5.247	5.67074	5.25509
J	Ebr01G070050	1.2621	0.962329	3.18885	0.316236	0.0215696
J	Ebr06G029720	1.88027	2.58492	1.8177	1.75902	1.82298
J	Ebr01G070080	2.18168	1.85026	10.7161	1.94898	1.03443
K	Ebr06G058230	7.8173	7.5105	5.15982	2.47708	6.85719
K	Ebr01G053810	0.274405	0.104289	2.31643	0.739137	0.619436
K	Ebr01G053830	7.58061	4.14733	4.1923	1.26837	4.56176
K	Ebr01G058880	0	0.0860134	0.021347	9.41142	0.275645
K	Ebr01G053790	0.93437	1.02521	2.82763	0.284673	1.63442
K	Ebr01G058930	32.4307	52.7453	20.6015	3.26783	0.406901
L	Ebr02G032950	21.8068	5.07193	22.671	9.31632	48.3001
L	Ebr04G064990	0	0	0	0.0274244	0
L	Ebr02G031880	0.713219	0	0	0.0267982	0.0267415
L	Ebr04G071810	41.5322	59.1515	12.2336	8.98213	82.9659
L	Ebr02G054960	2.1874	0	0.586505	0.438194	3.70427
L	Ebr04G064970	0	0	0	0.0185983	0.0275764
L	Ebr04G071830	210.831	54.0315	40.0304	49.0272	194.73
L	Ebr02G055040	0	0	0	0	0
L	Ebr04G064650	0	0	0	0	0.0277627
L	Ebr02G055180	2.78017	0.328385	0.161993	0.0880165	0.344793
L	Ebr02G055150	94.7766	29.9189	121.123	63.5191	382.035
L	Ebr02G062240	0	0	0	0.462612	0
L	Ebr02G055120	13.8347	3.26094	1.40196	0.512342	0.109455
L	Ebr02G033010	0	3.90803	9.70955	6.98102	8.39815
L	Ebr02G054990	18.6488	0.240255	0.95253	0.291243	0.540652
L	Ebr02G055170	0.246448	0.0422609	0	0	0.071194
L	Ebr04G071960	0	0	0	0	0.0809026
L	Ebr01G065220	0	0	0.0214569	0.0250227	0
L	Ebr03G068090	6.25651	0	0.0226686	0	0
L	Ebr02G055090	0.104085	0	0.0250056	0	0
L	Ebr02G033000	0	1.60065	5.93734	8.79863	6.22545
L	Ebr06G047600	0	3.01023	22.6124	9.58699	8.33221
L	Ebr02G032160	9.6742	1.20768	0.479834	0.478679	1.34402
L	Ebr02G054980	17.1354	3.75933	0.691649	0.429196	0.0309249
L	Ebr04G030120	118.587	116.207	74.9689	97.7973	186.911
L	Ebr04G071980	0	0	0	0	0
L	Ebr02G062230	0	0	0	0	0
L	Ebr02G032990	0	0.827657	6.57293	9.10888	7.17146
L	Ebr02G055110	27.6615	0.0687119	0.0173312	0.0192001	0.235551
L	Ebr04G072080	4.9744	0.194671	1.48952	1.87767	5.22407
L	Ebr02G032940	18.595	19.8264	5.50041	7.65351	84.7743
L	Ebr04G041830	0	0.159092	0.107354	1.93098	0.0289466
L	Ebr02G055030	0.644519	0	0	0	0
L	Ebr03G068080	94.2621	12.7241	0.158481	0.433291	3.35053
L	Ebr02G035300	0	0	8.41385	0.750681	0.609457
L	Ebr04G071850	1.8936	22.7753	11.5093	5.27855	58.7198
L	Ebr02G055130	9.01504	0.184445	0.5061	0.167117	0.469661
L	Ebr02G031710	3.09455	0	1.41129	6.64112	3.01811
L	Ebr02G035310	0	0.0236801	0.658525	0.252131	0.514458
L	Ebr02G055160	3.10724	5.87275	2.91179	0.310275	4.10538
L	Ebr04G071910	0	0	0.0226477	0	0
L	Ebr02G031830	7.37172	12.0006	0.36137	1.24013	9.52747
L	Ebr04G023190	0	0	0.40766	0.664311	0.555929
L	Ebr02G032970	0.199144	3.21825	4.76578	2.37351	3.88436
L	Ebr02G033020	0	6.8187	23.1981	24.8762	33.2473
L	Ebr02G031870	0.65684	0	0	0.052833	0.073195
L	Ebr04G071970	0	0	0	0	0.0260616
L	Ebr02G055140	92.3945	18.6381	19.0662	2.18742	25.315
L	Ebr02G032980	0.0450703	2.01499	3.657	1.48548	2.57237
M	Ebr05G017770	5.85162	43.7454	11.629	5.99922	15.3274
M	Ebr05G028440	9.76706	1.82408	49.3818	23.4562	36.2863
N	Ebr06G039780	4.82704	0.0344892	3.43472	21.7157	40.5958
O	Ebr06G029690	0.522131	0	0.051713	2.36701	0.370603
O	Ebr06G029600	3.93888	0.0230756	0.0202315	0	0.0674
O	Ebr06G029660	26.632	0.81881	6.06109	4.03355	3.6539
O	Ebr06G029780	4.57342	1.73819	13.3304	0.75413	8.67161
O	Ebr06G029470	3.64977	0.925868	3.88851	6.81949	21.0853
O	Ebr06G029710	0.424751	0	0.106007	5.2688	1.13675
O	Ebr06G029800	228.508	19.0523	63.7725	7.00531	148.606
O	Ebr06G029480	2.20884	0.0444623	2.01138	24.6246	25.8484
O	Ebr06G029680	0.717222	0	0.083426	0	0.0221162
O	Ebr06G029530	3.38577	0.151919	0.57111	0.0238935	0.0220842
O	Ebr06G029420	13.8096	1.2523	0.384365	0.0830695	0.37612
O	Ebr06G029540	0.746748	0.0247308	0.141766	0	0
O	Ebr06G029490	0	0.0224656	0.160967	0.670184	1.42495
O	Ebr06G029670	3.7868	0.733965	2.00176	1.3535	15.3157
O	Ebr06G029500	0.583775	0.0445152	3.70905	12.1047	17.2572
Q	Ebr05G056070	4.17822	1.41017	58.8388	16.2377	61.7827
Q	Ebr05G056060	0.358361	5.40572	27.611	7.22832	18.2751

## Sheet: S6
Supplementary Table 6. Expression data of UGT genes in three different light intensities.
Group	Gene	L1	L2	L3
A	Ebr04G038150	1.53	1.89	2.39
A	Ebr06G040830	80.5	20.41	49.23
A	Ebr02G074820	0.12	0.04	0.4
A	Ebr02G055850	0.03	0.36	0.57
A	Ebr04G038040	1.97	1.03	0.67
A	Ebr06G041140	5.75	0.12	10.02
A	Ebr01G027820	0.05	0.04	0.12
A	Ebr02G074860	0	0	0
A	Ebr04G038660	38.86	17.78	16.05
A	Ebr06G045440	6.94	1.2	6.72
A	Ebr04G038300	0.09	0	0.03
A	Ebr06G041080	0	0	0
A	Ebr02G074870	0	0	0
A	Ebr04G038020	4.59	0.56	0.63
A	Ebr04G038290	2.54	2.44	1.75
A	Ebr02G074940	0	0	0
A	Ebr04G038050	3.12	1.29	1.89
A	Ebr02G003960	0	0	0
A	Ebr06G044990	0	0	0
A	Ebr04G038340	1.56	1.51	1.07
A	Ebr02G073200	0	0	0
A	Ebr02G074830	0.39	0.09	0.53
A	Ebr06G024710	0	0	0
A	Ebr01G064120	0	0	0
A	Ebr03G012010	0	0	0
A	Ebr01G013210	0.5	1.99	0.05
A	Ebr04G038200	0	0	0
A	Ebr06G044090	0	0	0
A	Ebr02G073900	15.01	3.52	21.57
A	Ebr06G043300	0.58	1.31	0.99
A	Ebr04G038360	3.18	2.26	0.93
A	Ebr04G039280	3.8	1.68	0.68
A	Ebr04G038260	0	0	0
A	Ebr06G024740	0	0	0
A	Ebr06G024730	0	0	0
A	Ebr06G044670	7.44	1.24	4.57
A	Ebr0G012530	1.17	1.86	0.77
A	Ebr06G044660	1.14	0.77	0.75
A	Ebr06G043280	0.31	1.79	0.65
A	Ebr06G041400	0.03	0.04	0
A	Ebr04G057180	0	0.04	0
A	Ebr04G038130	0.44	0.05	0.29
A	Ebr06G044060	0.06	0.12	0.13
A	Ebr02G071830	0	0	0
A	Ebr02G074950	0	0	0
A	Ebr01G056110	0	0	0.23
A	Ebr02G074920	0	0	0
A	Ebr03G012370	0	0.04	0
A	Ebr01G027810	0.96	0.27	1.57
A	Ebr02G003790	0	0	0
A	Ebr06G043640	8.37	3.85	2.71
A	Ebr06G043190	1.64	5.62	3.39
A	Ebr02G073910	50.95	14.67	42.11
A	Ebr03G051160	2.31	1.12	1.61
A	Ebr02G074890	0	0	0
A	Ebr03G051280	0	0	0
A	Ebr06G024700	0	0	0
A	Ebr04G038010	10.15	4.62	9.28
A	Ebr0G012550	0.07	0.16	0
A	Ebr06G044210	2.56	1.54	1.67
A	Ebr06G044940	0	0	0
A	Ebr0G009240	0	0	0
A	Ebr04G038080	1.07	0	0
A	Ebr06G044050	11.64	7.56	5.03
A	Ebr04G038070	59.56	18.72	40.61
A	Ebr02G074930	0	0	0
A	Ebr05G046290	43.77	6.41	6.19
A	Ebr01G065460	0.04	0.11	0
A	Ebr04G038350	0.65	0.39	0.21
A	Ebr01G056120	0	0	0.02
A	Ebr06G044250	2.51	0.86	0.66
A	Ebr06G024720	0	0	0
A	Ebr02G074880	0	0	0
A	Ebr06G024810	0	0	0
A	Ebr06G043700	0	0	0
A	Ebr06G044080	0	0	0
A	Ebr06G044150	0.22	0.4	0.03
A	Ebr06G043690	0	0	0
A	Ebr02G074140	0.08	0	0
A	Ebr06G043290	2.32	7.32	5.73
A	Ebr06G044200	12.72	1.77	4.42
A	Ebr04G038250	0.03	0.08	0.17
A	Ebr04G038110	1.97	1.94	0.08
A	Ebr04G038210	0	0	0
A	Ebr04G038330	0.76	0.42	0.75
A	Ebr06G043650	30.69	25.57	19.72
A	Ebr02G036060	0.7	0.41	0.08
A	Ebr06G044110	0.68	0.74	0.68
A	Ebr05G060990	0	0	0
A	Ebr04G038090	1.22	0.65	0.28
A	Ebr02G055860	0	0.15	0
A	Ebr06G043720	0.26	0.19	1.07
A	Ebr06G044070	0.16	0	0
A	Ebr06G044100	0	0	0
A	Ebr01G025790	0.08	0.05	0.39
A	Ebr04G038140	0.38	0.54	0.17
A	Ebr02G074850	0.34	0.13	0.75
A	Ebr04G038370	0.11	0	0.01
A	Ebr02G074610	0.12	0.29	0
A	Ebr04G038390	0.3	0.41	0.1
A	Ebr06G043710	1.04	0.17	0.85
A	Ebr02G074520	6.36	1.01	2.54
A	Ebr06G041190	0	0	0
A	Ebr04G038120	8.61	6.74	2.96
A	Ebr03G016510	2.33	0.19	5.28
B	Ebr03G041870	1.03	0.44	0.32
B	Ebr03G042870	2.05	1.39	2.47
B	Ebr02G048490	0.73	0.62	0.34
B	Ebr03G042860	3.32	1.28	1.23
B	Ebr01G066890	3.39	6.16	66.22
B	Ebr02G038420	3.46	4.06	21.72
B	Ebr05G039370	0.95	1.67	0.13
B	Ebr03G042170	1.6	0.99	0.7
B	Ebr03G042850	1.08	1.8	5.16
C	Ebr02G047150	0	0	3.79
C	Ebr02G047540	0	0	0.43
C	Ebr02G047570	0.14	0	0.03
C	Ebr02G047440	1.14	0.15	0.48
C	Ebr02G047600	0	0.04	0
C	Ebr02G048710	0.23	0	0.07
C	Ebr02G048630	0	0	0
C	Ebr02G047170	0	0	0
C	Ebr02G047520	0	0	0.04
C	Ebr02G047140	0	0	0
C	Ebr02G047530	0	0	8.99
C	Ebr02G047160	0	0	0.4
C	Ebr02G047510	0	0	0
C	Ebr02G047110	0	0	0
C	Ebr02G039880	0	0	0.04
C	Ebr02G045500	0	0	0
C	Ebr02G039890	0	0	0
C	Ebr02G047270	3.84	0.88	1.78
C	Ebr03G010170	0	0.08	0
C	Ebr02G047200	0	0	0
C	Ebr02G047130	0	0	0
C	Ebr02G045490	0	0	0.04
C	Ebr02G048660	0.06	0	0.01
D	Ebr04G027290	0.66	0.11	0.11
D	Ebr04G027340	0.35	0.03	0.03
D	Ebr01G057210	0.34	1.16	0
D	Ebr01G057200	0	1.28	0.03
D	Ebr04G027260	0.37	0.9	2.33
D	Ebr0G016470	0	0	1.12
D	Ebr03G047950	4.2	0.95	2.16
D	Ebr05G050290	0.51	0.21	0.56
D	Ebr01G057230	0.1	0.07	0.04
D	Ebr04G027380	0.26	0.95	10.38
D	Ebr04G027280	0.23	0.22	4.03
D	Ebr03G048130	0.45	0.85	6.8
D	Ebr0G006960	18.4	5.77	36.29
D	Ebr03G051180	2.69	0.44	0.25
D	Ebr04G027360	0	0	0.02
D	Ebr01G057190	0.12	0.88	0
D	Ebr04G027400	0	0	0.01
D	Ebr02G074530	0.7	0.6	0.6
D	Ebr04G027460	0.88	1.27	104.47
D	Ebr01G057180	1	3.81	0.62
D	Ebr04G016920	0	0	0
D	Ebr02G074800	0.25	0	0.02
D	Ebr03G047800	1.69	0.8	3.48
D	Ebr04G027450	2.3	3.9	103.6
E	Ebr03G046930	0.04	0	0
E	Ebr05G021660	0	0	0
E	Ebr05G043120	0.05	0	0.02
E	Ebr02G031290	53.33	52.88	282.94
E	Ebr05G021640	0	0	0
E	Ebr05G021610	12.07	11.22	21.58
E	Ebr03G046910	0	0	0
E	Ebr04G012250	0.03	0.08	0
E	Ebr05G021630	0.07	0.81	0.61
E	Ebr05G021620	11.89	17.31	50.07
E	Ebr03G046900	0.25	1.87	0.65
E	Ebr02G046020	14.72	8	18.06
E	Ebr04G012090	0.03	0	0
E	Ebr03G056680	0	0	1.32
E	Ebr0G009530	6.75	3.26	0.68
E	Ebr03G047020	10.41	8.08	11.98
E	Ebr04G012050	18.95	6.55	3.93
E	Ebr04G033390	0.06	0	0.02
E	Ebr05G060940	0.26	0.5	1.74
E	Ebr01G038410	0	0.52	0.13
E	Ebr03G046980	0	0	0
E	Ebr04G033870	0	0.07	0
E	Ebr04G012160	13.47	12.11	15.26
E	Ebr04G018190	5.18	6.91	90.12
E	Ebr04G033310	0.04	0.56	0.96
E	Ebr03G046920	0.17	0.2	0.12
E	Ebr02G046040	0	0	1.69
E	Ebr03G046970	0.15	0.14	0.08
E	Ebr0G009870	19.66	22.55	62.13
E	Ebr04G033830	0.3	0.25	0.15
E	Ebr04G012190	0.2	0	0.03
E	Ebr04G012870	14.69	11.69	11.31
E	Ebr04G034120	0	0	0
E	Ebr04G012180	3.29	0.41	1.01
E	Ebr04G012170	8.83	3.85	1.32
E	Ebr04G033800	0	0.23	0.28
E	Ebr05G060930	17.71	11.77	56.71
E	Ebr04G033340	0	0	0
E	Ebr04G030840	1	0.82	165.05
E	Ebr04G033860	0	0	0
E	Ebr04G012230	0.05	1.05	0.2
E	Ebr04G012100	4.14	0.37	0.89
E	Ebr03G046990	0.59	1.78	1.02
E	Ebr01G011980	51.04	35.67	159.73
E	Ebr05G021680	0	0	0
E	Ebr04G012120	19.72	19.47	212.96
E	Ebr03G046960	0	0	0
E	Ebr04G033780	0	0.12	0.08
E	Ebr04G033820	0.5	0.08	0.25
F	Ebr01G051100	4.66	1.09	1.57
F	Ebr04G054290	0	0	0
F	Ebr03G015090	0	0	0
F	Ebr05G055150	3.26	3.81	12.88
F	Ebr02G074970	8.68	16.74	50.93
G	Ebr04G039650	0	0	0
G	Ebr06G041970	0	0	0
G	Ebr01G044560	0.28	0.15	0.18
G	Ebr05G039470	25.49	9.92	76.01
G	Ebr02G011070	0.3	5.07	23.91
G	Ebr04G039640	0	0	0.23
G	Ebr05G044910	0	0	0
G	Ebr06G042000	0	0	0
G	Ebr05G000090	10.42	17.37	110.76
G	Ebr05G044900	0	0	0
G	Ebr04G039610	4.7	0.84	4.51
G	Ebr02G004390	0	0	0
G	Ebr01G044580	3.43	2.67	12.5
G	Ebr01G028950	0.03	0	0.04
G	Ebr04G039620	0	0	0
H	Ebr01G046660	0.69	0.75	6.64
H	Ebr01G046520	0.55	1.3	1.84
H	Ebr0G004560	0	0	0
H	Ebr04G073160	3.01	7.05	51.02
H	Ebr01G029620	0.09	0.09	0.14
H	Ebr01G075780	7.28	9.21	44.17
H	Ebr01G046510	1.63	1.69	1.52
H	Ebr01G075770	8.85	16.22	84.39
H	Ebr04G073170	0.22	0.05	2.56
H	Ebr01G046590	6.99	5.6	4.14
H	Ebr01G046490	0	0	0
H	Ebr04G073150	0.06	0.07	0.26
H	Ebr01G046500	8.93	5.15	4.8
H	Ebr01G046630	0.29	2.04	24.89
H	Ebr01G046560	1.07	0.47	1.65
H	Ebr01G046610	0.1	0.29	1.27
H	Ebr01G046580	0	0	0
I	Ebr03G047710	0	0.07	0
I	Ebr0G012650	0	0	0
I	Ebr01G061930	3.79	2.47	0.38
I	Ebr03G048100	2.73	0.67	0.03
I	Ebr03G047700	0	0	0
I	Ebr03G048000	0.03	0	0
I	Ebr03G048120	6.05	2.81	0.25
I	Ebr03G047720	0.07	0.17	0.26
I	Ebr03G048020	0	0	0
I	Ebr03G047740	0.12	0.16	0.03
I	Ebr03G048040	0.03	0.08	0
J	Ebr06G029820	0	0.55	0.38
J	Ebr01G070090	0.53	0.54	1.56
J	Ebr06G029700	1.36	1.68	2.47
J	Ebr01G070050	0.65	1.18	1.51
J	Ebr06G029720	0.92	1.27	2.54
J	Ebr01G070080	2.78	3.89	5.1
K	Ebr06G058230	1.04	0.98	2.07
K	Ebr01G053810	1.78	0.84	0.18
K	Ebr01G053830	1.16	1.44	1.31
K	Ebr01G058880	0	0	0
K	Ebr01G053790	0.65	1.22	0.88
K	Ebr01G058930	4.14	2.43	13.53
L	Ebr02G032950	4.96	10.23	64.48
L	Ebr04G064990	0	0	0
L	Ebr02G031880	0	0	0.1
L	Ebr04G071810	5.92	4.44	26.67
L	Ebr02G054960	0.05	0.6	0.4
L	Ebr04G064970	0	0	0
L	Ebr04G071830	6.28	5.38	53.82
L	Ebr02G055040	1.17	0.93	2.1
L	Ebr04G064650	0	0	0
L	Ebr02G055180	0.54	0.61	2.18
L	Ebr02G055150	42.73	90.64	106.02
L	Ebr02G062240	0	0	0
L	Ebr02G055120	3.27	4.14	12.03
L	Ebr02G033010	12.62	5.55	13.86
L	Ebr02G054990	0	0	0.05
L	Ebr02G055170	0.26	0	0.05
L	Ebr04G071960	0.06	0.12	0.05
L	Ebr01G065220	0.03	0.04	0.01
L	Ebr03G068090	0	0.04	0.01
L	Ebr02G055090	0.03	0	0.05
L	Ebr02G033000	2.7	1.55	1.67
L	Ebr06G047600	6.09	6.6	5.71
L	Ebr02G032160	0.2	0.23	0.46
L	Ebr02G054980	2.33	2.81	7.95
L	Ebr04G030120	31.85	31.68	69.98
L	Ebr04G071980	0.1	0.21	0.05
L	Ebr02G062230	0	0	0
L	Ebr02G032990	5.26	3.62	6.45
L	Ebr02G055110	0.06	0	0.01
L	Ebr04G072080	0.4	2.43	1.32
L	Ebr02G032940	2.69	6.09	6.77
L	Ebr04G041830	5.71	0.26	0.33
L	Ebr02G055030	0.03	0.11	0.32
L	Ebr03G068080	0.89	0.32	0.79
L	Ebr02G035300	3.63	0	0.31
L	Ebr04G071850	15.43	6.2	11.74
L	Ebr02G055130	0	0.08	0.45
L	Ebr02G031710	0.55	1	0.13
L	Ebr02G035310	0.98	0.11	0.11
L	Ebr02G055160	2.37	4.42	6.58
L	Ebr04G071910	1.11	0.12	0
L	Ebr02G031830	0.02	0.09	0.06
L	Ebr04G023190	0.74	1.4	38.75
L	Ebr02G032970	6.58	3.46	1.35
L	Ebr02G033020	5.41	4.24	3.59
L	Ebr02G031870	0	0	0
L	Ebr04G071970	0	0	0
L	Ebr02G055140	13.75	16.36	52.65
L	Ebr02G032980	4.03	2.23	0.47
M	Ebr05G017770	3.16	3.85	6.52
M	Ebr05G028440	4.17	1.81	11.86
N	Ebr06G039780	0	1.33	34.29
O	Ebr06G029690	0.02	0	0
O	Ebr06G029600	0.07	0.22	0.23
O	Ebr06G029660	6.79	9.17	20.96
O	Ebr06G029780	5.96	6.88	69.81
O	Ebr06G029470	1.31	0.6	1.03
O	Ebr06G029710	0.02	0	0
O	Ebr06G029800	10.98	13.89	31.34
O	Ebr06G029480	0	0.22	0.05
O	Ebr06G029680	0.19	0.94	0.53
O	Ebr06G029530	0.07	1.15	8.28
O	Ebr06G029420	0.25	0.62	1.57
O	Ebr06G029540	0	0.3	1.56
O	Ebr06G029490	0	0	0
O	Ebr06G029670	3.66	0.42	1.95
O	Ebr06G029500	0	0.04	0.01
Q	Ebr05G056070	0.8	1.83	39.85
Q	Ebr05G056060	3.62	10.65	92.8

## Sheet: S7
Supplementary Table 7. Expression profiles of UGT79 family genes in various tissues
Gene ID	Simplified ID	Root	Shoot	Leaf	Flower	Fruit	Root/Friut	Leaf/Friut
Ebr01G025790	EpGT1	0	0.78	0	0	0	-	-
Ebr01G027810	EpGT2	0.03	2.85	13.42	0.65	0.3	0.1	44.7333
Ebr01G027820	EpGT3	0	0.24	3.24	0.06	0.03	0	108
Ebr01G056110	EpGT4	0	0.57	0	0.04	0	-	-
Ebr01G056120	EpGT5	0	0.22	0	0	0	-	-
Ebr02G036060	EpGT6	2.35	0.43	3.95	6.01	0.76	3.09211	5.19737
Ebr02G074140	EpGT7	19.92	0.54	0.09	0.29	0.27	73.7778	0.333333
Ebr02G074610	EpGT8	0	0	0.37	0	0.17	0	2.17647
Ebr02G074820	EpGT9	0.06	0	0.24	0.18	0.03	2	8
Ebr02G074830	EpGT10	0.23	0	0	0	0	-	-
Ebr02G074850	EpGT11	0.12	0	0.22	0.17	0.03	4	7.33333
Ebr02G074860	EpGT12	1.56	0.02	0	0.83	0.02	78	-
Ebr02G074870	EpGT13	0.76	0.02	0	0.04	0	-	-
Ebr02G074880	EpGT14	0	0	0	0	0	-	-
Ebr02G074890	EpGT15	0.23	0	0	0	0	-	-
Ebr02G074920	EpGT16	0	0	0	0	0	-	-
Ebr02G074930	EpGT17	0	0	0	0	0	-	-
Ebr02G074940	EpGT18	0.05	0	0	0.03	0	-	-
Ebr02G074950	EpGT19	0.55	0	0	0	0	-	-
Ebr03G051160	EpGT20	0	0	0.14	0.46	0.12	0	1.16667
Ebr05G046290	EpGT21	7.5	0.03	337.02	7.19	0.36	20.8333	936.167
Ebr05G060990	EpGT22	0	0	0	0	0	-	-
Ebr06G024700	EpGT23	0	0	0	0	0	-	-
Ebr06G024710	EpGT24	0	0	0	0.13	0.03	0	0
Ebr06G024720	EpGT25	0	0	0.12	0.15	0.15	0	0.8
Ebr06G024730	EpGT26	0	0	0	0	0	-	-
Ebr06G024740	EpGT27	0	0	0.15	1.38	1.69	0	0.0887574
Ebr06G024810	EpGT28	0	0	0.06	1.05	0.87	0	0.0689655
Ebr06G040830	EpGT29	14.93	0.14	164.89	45.54	33.61	0.444213	4.90598
Ebr06G041080	EpGT30	0	0	0	0	0	-	-
Ebr06G041140	EpGT31	0.03	2.62	4.06	6.5	2.63	0.0114068	1.54373
Ebr06G041190	EpGT32	0	0	0	0	0	-	-
Ebr06G041400	EpGT33	0	0	0	0	0	-	-
Ebr06G043190	EpGT34	0	0.13	2.47	0.62	0.53	0	4.66038
Ebr06G043280	EpGT35	0	0	0	0	0.06	0	-
Ebr06G043290	EpGT36	0.16	1.41	11.49	1.83	3.48	0.045977	3.30172
Ebr06G043300	EpGT37	0	0.2	1.22	0.27	0.07	0	17.4286
Ebr06G043640	EpGT38	0.83	1.05	0.38	0.03	0	-	-
Ebr06G043650	EpGT39	0.72	13.03	16.77	1.37	1.59	0.45283	10.5472
Ebr06G043690	EpGT40	0	0	0	0.03	0	-	-
Ebr06G043700	EpGT41	0	0	0	0.02	0	-	-
Ebr06G043710	EpGT42	0	0.15	7.05	3.33	3.43	0	2.05539
Ebr06G043720	EpGT43	1.27	0.25	6.54	8.32	0.97	1.30928	6.74227
Ebr06G044050	EpGT44	0.24	5.41	2.87	0.29	0.61	0.393443	4.70492
Ebr06G044060	EpGT45	0	0	0	0	0	-	-
Ebr06G044070	EpGT46	0.04	0	0	0.26	2.81	0.0142349	-
Ebr06G044080	EpGT47	0	0	0	0	0	-	-
Ebr06G044090	EpGT48	0	0	0	0	0	-	-
Ebr06G044100	EpGT49	0	0	0	0	0	-	-
Ebr06G044110	EpGT50	20.45	0.23	4.57	2.2	0.88	23.2386	5.19318
Ebr06G044150	EpGT51	0.42	0	0.1	0	0.03	14	3.33333
Ebr06G044200	EpGT52	0.15	0	0	0	0	-	-
Ebr06G044210	EpGT53	5.75	0.08	0.07	0.06	0	5.75	-
Ebr06G044250	EpGT54	1.92	0	0.11	0	0	-	-
Ebr06G044660	EpGT55	0	0	20.63	4.46	0.48	0	42.9792
Ebr06G044670	EpGT56	0.99	0.04	3.78	1.62	0.36	2.75	10.5
Ebr06G044940	EpGT57	0	0	0	0	0	-	-
Ebr06G044990	EpGT58	0	0	0	0	0	-	-
Ebr06G045440	EpGT59	2.88	0.08	20.69	1.43	0.07	41.1429	295.571
Contig	EpGT60	47.5217	14.1386	9.0465	22.4927	16.9835	2.79812	0.532666
Note: UGTs that seleted for cloning were highlighted in yellow, and those expresed in E.coli were highlighted in red.

## Sheet: S8
Supplementary Table 8. Docking Score of the EpGT21, EpGT36, EpGT42, EpGT44, EpGT50, EpGT56 and EpGT60 with 8-prenylkaempferol.
Gene ID	Docking Score
EpGT60	-6.226
EpGT50	-6.164
EpGT21	-6.09
EpGT44	-5.896
EpGT42	-5.745
EpGT56	-5.499
EpGT36	-5.141
